# Supplementary material for: Focus on High School: Factors Associated with Creating Harmony between the Educational Transition and Adolescents’ Well-Being
Source: Int J Environ Res Public Health. 2022 Jul 28;19(15):9261. doi: 10.3390/ijerph19159261 (PMC9368253; doi:10.3390/ijerph19159261)
Supplement: Supplementary file 1 [file ijerph-19-09261-s001.zip]

Archive with 1 entries (1 files):
- ijerph-1807263-supplementary.pdf
